# Supplementary material for: Phytochemical Characterization of Rhus coriaria L. Extracts by Headspace Solid-Phase Micro Extraction Gas Chromatography, Comprehensive Two-Dimensional Liquid Chromatography, and Antioxidant Activity Evaluation
Source: Molecules. 2022 Mar 7;27(5):1727. doi: 10.3390/molecules27051727 (PMC8912007; doi:10.3390/molecules27051727)
Supplement: Supplementary file 1 [file molecules-27-01727-s001.zip]

Archive with 1 entries (1 files):
- molecules-1622449-SI.pdf
